# Supplementary material for: Forensic Species Identification: A Case Involving Trafficked Fish Maws and Shark Fins
Source: Int J Mol Sci. 2026 Jun 27;27(13):5813. doi: 10.3390/ijms27135813 (PMC13361761; doi:10.3390/ijms27135813)
Supplement: Supplementary file 1 [file ijms-27-05813-s001.zip]

Archive with 3 entries (3 files):
- Figure S1.tif
- Figure S2.tif
- Supplementary materials.pdf
